# Supplementary material for: Identification of Novel Mutations in Colorectal Cancer Patients Using AmpliSeq Comprehensive Cancer Panel
Source: J Pers Med. 2021 Jun 9;11(6):535. doi: 10.3390/jpm11060535 (PMC8230213; doi:10.3390/jpm11060535)
Supplement: Supplementary file 1 [file jpm-11-00535-s001.zip]

Archive with 12 entries (10 files):
- jpm-1202870-supplementary/
- jpm-1202870-supplementary/supplementary tables/
- jpm-1202870-supplementary/supplementary tables/Supplementary Table S1.pdf
- jpm-1202870-supplementary/supplementary tables/Supplementary Table S2.pdf
- jpm-1202870-supplementary/supplementary tables/Supplementary Table S2.xlsx
- jpm-1202870-supplementary/supplementary tables/Supplementary Table S3.pdf
- jpm-1202870-supplementary/supplementary tables/Supplementary Table S3.XLSX
- jpm-1202870-supplementary/supplementary tables/Supplementary Table S4.xlsx
- jpm-1202870-supplementary/supplementary tables/Supplementary Table S5.csv
- jpm-1202870-supplementary/supplementary tables/Supplementary Table S6.pdf
- jpm-1202870-supplementary/supplementary tables/Supplementary Table S6.xlsx
- jpm-1202870-supplementary/supplementary tables/Supplementary Table S7.xlsx
